# Supplementary material for: Telehealth and the work behavior of mental health clinicians
Source: Health Aff Sch. 2026 Mar 25;4(4):qxag070. doi: 10.1093/haschl/qxag070 (PMC13093905; doi:10.1093/haschl/qxag070)
Supplement: qxag070_Supplementary_Data [file qxag070_supplementary_data.zip]

Archive with 6 entries (6 files):
- coi_disclosure_cy.docx
- coi_disclosure_pizer.docx
- coi_disclosure_song.docx
- coi_disclosure_ss.docx
- coi_disclosure_yee.docx
- Song_Supplementary-material_2026.3.22..pdf
